# Supplementary material for: The architecture of clonal expansions in morphologically normal tissue from cancerous and non-cancerous prostates
Source: Mol Cancer. 2022 Sep 22;21:183. doi: 10.1186/s12943-022-01644-3 (PMC9494848; doi:10.1186/s12943-022-01644-3)
Supplement: Supplementary file 1 — Additional file 1. Sample summary. [file 12943_2022_1644_MOESM1_ESM.xlsx]

## Sheet: Sheet1
Sample ID	Donor ID	EGA ID	Sample type	Donor type	Sequencing Depth	SNVs	Indels	CNAs	SVs	Age	PSA	Pathological T stage	Gleason	Multifocal	Distance N-T (mm)	Exclude from spectral and reconstruction analyses	Subclonal normal cells present in Tumour tissue
0001_N	0001	EGAN00001739998	Normal tissue	Prostate Cancer	45.98	23	16	0	0	61	6.9	T2c	3+4	N	8.6	Yes	-		NA= no clone detected
0001_T1	0001	EGAN00001250373	Tumour	Prostate Cancer	35.57	2300	179	48	72	61	6.9	T2c	3+4	N	NA	No	NA
0006_N1	0006	EGAN00001176751	Normal tissue	Prostate Cancer	34.46	578	72	0	1	71	7	T3a	3+4	N	9.1	No	-
0006_N2	0006	EGAN00001740003	Normal tissue	Prostate Cancer	52.45	639	482	0	0	71	7	T3a	3+4	N	9	No	-
0006_N3	0006	EGAN00001740004	Normal tissue	Prostate Cancer	50.47	2566	580	0	1	71	7	T3a	3+4	N	1	No	-
0006_T1	0006	EGAN00001176746	Tumour	Prostate Cancer	62.34	6133	614	33	80	71	7	T3a	3+4	N	NA	No	No
0006_T2	0006	EGAN00001176748	Tumour	Prostate Cancer	62.01	3225	428	15	31	71	7	T3a	3+4	N	NA	No	No
0006_T3	0006	EGAN00001176749	Tumour	Prostate Cancer	62.54	1802	230	8	42	71	7	T3a	3+4	N	NA	No	No
0006_T4	0006	EGAN00001176750	Tumour	Prostate Cancer	57.53	3626	375	7	23	71	7	T3a	3+4	N	NA	No	No
0007_N1	0007	EGAN00001176756	Normal tissue	Prostate Cancer	31.24	527	25	0	0	60	10.1	T1c	4+3	Y	4	No	-
0007_N2	0007	EGAN00001740005	Normal tissue	Prostate Cancer	55.65	1818	656	0	0	60	10.1	T1c	4+3	Y	2	No	-
0007_N3	0007	EGAN00001740006	Normal tissue	Prostate Cancer	53.14	636	520	0	0	60	10.1	T1c	4+3	Y	4	No	-
0007_T1	0007	EGAN00001176752	Tumour	Prostate Cancer	61.14	1678	251	10	9	60	10.1	T1c	4+3	Y	NA	No	No
0007_T2	0007	EGAN00001176753	Tumour	Prostate Cancer	53.34	2434	199	7	35	60	10.1	T1c	4+3	Y	NA	No	No
0007_T3	0007	EGAN00001085153	Tumour	Prostate Cancer	63.75	853	162	2	1	60	10.1	T1c	4+3	Y	NA	No	No
0007_T4	0007	EGAN00001176754	Tumour	Prostate Cancer	64.09	88	138	3	16	60	10.1	T1c	4+3	Y	NA	Yes	No
0007_T5	0007	EGAN00001176755	Tumour	Prostate Cancer	58.48	1251	165	9	22	60	10.1	T1c	4+3	Y	NA	No	No
0008_N1	0008	EGAN00001176759	Normal tissue	Prostate Cancer	38.81	28	14	0	0	64	6.7	T2a	3+3	Y	8	Yes	-
0008_N2	0008	EGAN00001740007	Normal tissue	Prostate Cancer	53.47	718	467	0	0	64	6.7	T2a	3+3	Y	13	No	-
0008_N3	0008	EGAN00001740008	Normal tissue	Prostate Cancer	52.35	695	495	0	0	64	6.7	T2a	3+3	Y	17	No	-
0008_T1	0008	EGAN00001176757	Tumour	Prostate Cancer	56.9	3309	381	18	55	64	6.7	T2a	3+3	Y	NA	No	Yes
0008_T2	0008	EGAN00001176758	Tumour	Prostate Cancer	52.57	2533	255	14	49	64	6.7	T2a	3+3	Y	NA	No	Yes
0008_T3	0008	EGAN00001085157	Tumour	Prostate Cancer	92.27	170	223	6	1	64	6.7	T2a	3+3	Y	NA	No	Yes
0063_BPH	0063	EGAN00001740009	BPH	Prostate Cancer	61.16	1075	518	0	1	68	10.6	T1c	3+4	Y	20	No	NA
0063_T1	0063	EGAN00001250311	Tumour	Prostate Cancer	49.43	4890	640	83	41	68	10.6	T1c	3+4	Y	NA	No	NA
0065_BPH	0065	EGAN00001740010	BPH	Prostate Cancer	60.58	952	583	0	0	61	12.8	T1c	3+4	N	5.1	No	-
0065_N	0065	EGAN00001740011	Normal tissue	Prostate Cancer	56.34	591	468	0	0	61	12.8	T1c	3+4	N	19	No	-
0065_T1	0065	EGAN00001195695	Tumour	Prostate Cancer	47.96	3423	420	27	32	61	12.8	T1c	3+4	N	NA	No	No
0066_BPH	0066	EGAN00001740012	BPH	Prostate Cancer	52.55	1157	474	0	0	70	20.74	T1c	3+3	Y	2.1	No	-
0066_T1	0066	EGAN00001250313	Tumour	Prostate Cancer	57.96	2507	301	9	83	70	20.74	T1c	3+3	Y	NA	No	No
0069_BPH	0069	EGAN00001740015	BPH	Prostate Cancer	49.55	399	347	0	0	64	7.57	T1c	3+4	Y	3	No	NA
0069_T1	0069	EGAN00001195699	Tumour	Prostate Cancer	57.12	1752	170	10	24	64	7.57	T1c	3+4	Y	NA	No	NA
0072_BPH	0072	EGAN00001740016	BPH	Prostate Cancer	62.75	300	567	0	0	61	5.4	T1c	3+3	Y	7.1	No	-
0072_T1	0072	EGAN00001195705	Tumour	Prostate Cancer	48.98	2719	349	55	144	61	5.4	T1c	3+3	Y	NA	No	Yes
0073_BPH	0073	EGAN00001740017	BPH	Prostate Cancer	60.8	674	572	0	0	60	6.3	T1c	3+4	Y	15	No	-
0073_N	0073	EGAN00001740018	Normal tissue	Prostate Cancer	53.06	395	419	0	0	60	6.3	T1c	3+4	Y	15.1	No	-
0073_T1	0073	EGAN00001250315	Tumour	Prostate Cancer	50.88	2123	211	46	64	60	6.3	T1c	3+4	Y	NA	No	No
0074_BPH	0074	EGAN00001740019	BPH	Prostate Cancer	62.58	1213	691	0	0	54	6.07	T1c	3+4	Y	5.5	No	-
0074_T1	0074	EGAN00001250317	Tumour	Prostate Cancer	57.84	2255	208	21	25	54	6.07	T1c	3+4	Y	NA	No	No
0076_N	0076	EGAN00001740021	Normal tissue	Prostate Cancer	53.11	314	346	0	0	59	7.3	T1c	3+4	Y	7	No	-
0076_T1	0076	EGAN00001250319	Tumour	Prostate Cancer	63.91	2588	308	46	88	59	7.3	T1c	3+4	Y	NA	No	Yes
0077_BPH	0077	EGAN00001740022	BPH	Prostate Cancer	51.97	424	461	0	1	66	7	T1c	3+3	Y	6	No	-
0077_N	0077	EGAN00001740023	Normal tissue	Prostate Cancer	54.92	338	437	0	1	66	7	T1c	3+3	Y	2	No	-
0077_T1	0077	EGAN00001195709	Tumour	Prostate Cancer	55.37	3204	553	74	187	66	7	T1c	3+3	Y	NA	No	No
0115_N	0115	EGAN00001740024	Normal tissue	Prostate Cancer	60.38	418	578	0	0	55	7	T1c	3+4	Y	13	No	-
0115_T1	0115	EGAN00001250339	Tumour	Prostate Cancer	63.6	2804	305	24	41	55	7	T1c	3+4	Y	NA	No	No
0116_BPH	0116	EGAN00001740025	BPH	Prostate Cancer	49.6	1075	420	0	0	62	11.13	T1c	3+4	Y	2	No	NA
0116_T1	0116	EGAN00001250341	Tumour	Prostate Cancer	65.57	2450	218	13	97	62	11.13	T1c	3+4	Y	NA	No	NA
0120_N	0120	EGAN00001740026	Normal tissue	Prostate Cancer	53.44	285	354	0	0	52	7	T1c	3+4	Y	3.1	No	-
0120_T1	0120	EGAN00001250349	Tumour	Prostate Cancer	67.45	3236	382	31	37	52	7	T1c	3+4	Y	NA	No	Yes
0122_N	0122	EGAN00001740027	Normal tissue	Prostate Cancer	55.14	430	461	0	0	66	8.38	T3a	3+4	Y	1	No	NA
0122_T1	0122	EGAN00001250351	Tumour	Prostate Cancer	63.12	3352	323	18	39	66	8.38	T3a	3+4	Y	NA	No	NA
0124_N	0124	EGAN00001740028	Normal tissue	Prostate Cancer	52.8	457	428	0	0	66	5.63	T1c	3+4	Y	5	No	NA
0124_T1	0124	EGAN00001250353	Tumour	Prostate Cancer	61.01	2703	273	13	31	66	5.63	T1c	3+4	Y	NA	No	NA
0127_N	0127	EGAN00001740029	Normal tissue	Prostate Cancer	54.87	405	352	0	3	61	7.63	T1c	4+5	Y	4.1	No	NA
0127_T1	0127	EGAN00001250359	Tumour	Prostate Cancer	61.54	2657	382	25	32	61	7.63	T1c	4+5	Y	NA	No	NA
0140_N	0140	EGAN00001740030	Normal tissue	Prostate Cancer	50.41	407	349	0	0	68	9.34	T2a	4+5	Y	4.05	No	NA
0140_T1	0140	EGAN00001492530	Tumour	Prostate Cancer	58.14	2602	287	53	126	68	9.34	T2a	4+5	Y	NA	No	NA
0144_N	0144	EGAN00001740032	Normal tissue	Prostate Cancer	52.97	488	459	0	0	53	6.4	T1c	4+3	N	5	No	NA
0144_T1	0144	EGAN00001740033	Tumour	Prostate Cancer	71.92	1925	261	83	75	53	6.4	T1c	4+3	N	NA	No	NA
0145_N	0145	EGAN00001740034	Normal tissue	Prostate Cancer	60.7	547	634	0	0	50	10.85	T1c	3+3	Y	6	No	NA
0145_T1	0145	EGAN00001492538	Tumour	Prostate Cancer	60.47	2666	316	78	83	50	10.85	T1c	3+3	Y	NA	No	NA
0146_N	0146	EGAN00001740035	Normal tissue	Prostate Cancer	56.1	392	451	0	0	68	7.3	T1c	3+4	Y	4	No	-
0146_T1	0146	EGAN00001492540	Tumour	Prostate Cancer	52.89	2055	192	23	13	68	7.3	T1c	3+4	Y	NA	No	Yes
0149_N	0149	EGAN00001740036	Normal tissue	Prostate Cancer	59.22	357	480	0	0	67	13.9	T2a	3+3	Y	13	No	-
0149_T1	0149	EGAN00001492546	Tumour	Prostate Cancer	58.62	2446	187	22	2	67	13.9	T2a	3+3	Y	NA	No	No
0152_N	0152	EGAN00001740037	Normal tissue	Prostate Cancer	56.72	402	500	0	0	57	6.5	T1c	3+3	N	18	No	NA
0152_T1	0152	EGAN00001492552	Tumour	Prostate Cancer	55.2	2104	200	43	58	57	6.5	T1c	3+3	N	NA	No	NA
0156_N	0156	EGAN00001740038	Normal tissue	Prostate Cancer	54.46	436	460	0	0	69	19.03	T1c	4+5	N	1	No	-
0156_T1	0156	EGAN00001492560	Tumour	Prostate Cancer	50.45	2872	267	46	53	69	19.03	T1c	4+5	N	NA	No	Yes
0159_N	0159	EGAN00001740039	Normal tissue	Prostate Cancer	48.27	328	353	0	0	73	6.79	T1c	3+4	Y	14	No	-
0159_T1	0159	EGAN00001492566	Tumour	Prostate Cancer	62.37	2321	298	36	32	73	6.79	T1c	3+4	Y	NA	No	Yes
0160_N	0160	EGAN00001740040	Normal tissue	Prostate Cancer	64.91	370	440	0	0	51	15.4	T1c	4+3	Y	0.5	No	NA
0160_T1	0160	EGAN00001492568	Tumour	Prostate Cancer	58.23	3381	173	21	12	51	15.4	T1c	4+3	Y	NA	No	NA
0162_N	0162	EGAN00001740041	Normal tissue	Prostate Cancer	51.58	407	369	0	0	61	11.05	T2a	3+5	Y	1.5	No	-
0162_T1	0162	EGAN00001492572	Tumour	Prostate Cancer	57.02	3308	263	40	479	61	11.05	T2a	3+5	Y	NA	No	Yes
0238_N	0238	EGAN00001740043	Normal tissue (no PC)	No Prostate Cancer – Cystoprostatectomy	49.45	140	55	0	0	62	NA	NA	NA	NA	NA	No	NA
0239_N	0239	EGAN00001740045	Normal tissue (no PC)	No Prostate Cancer – Cystoprostatectomy	48.67	1202	134	0	0	72	NA	NA	NA	NA	NA	No	NA
0240_N	0240	EGAN00001740047	Normal tissue	Prostate Cancer	60.02	852	559	0	0	73	5.2	T2c	3+5	Y	20	No	-
0241_N	0241	EGAN00001740049	Normal tissue (no PC)	No Prostate Cancer – Autopsy	54.75	141	67	0	0	25	NA	NA	NA	NA	NA	No	No
0242_N	0242	EGAN00001740051	Normal tissue (no PC)	No Prostate Cancer – Autopsy	53.57	125	58	0	0	54	NA	NA	NA	NA	NA	No	NA
0243_N	0243	EGAN00001740053	Normal tissue (no PC)	No Prostate Cancer – Autopsy	58.43	148	77	0	0	15	NA	NA	NA	NA	NA	No	NA
0244_N	0244	EGAN00001740055	Normal tissue (no PC)	No Prostate Cancer – Autopsy	55.57	159	62	0	0	65	NA	NA	NA	NA	NA	No	NA
0245_N	0245	EGAN00001740057	Normal tissue (no PC)	No Prostate Cancer – Autopsy	54.64	104	60	0	0	45	NA	NA	NA	NA	NA	No	NA
0246_BPH	0246	EGAN00001740058	Cultured fibroblasts (BPH)	Fibroblast	47.26	234	21	0	0	unknown	NA	NA	NA	NA	NA	No	NA
0247_BPH	0247	EGAN00001740060	Cultured fibroblasts (BPH)	Fibroblast	54.48	238	51	0	0	unknown	NA	NA	NA	NA	NA	No	NA
0250_BPH	0250	EGAN00001740062	Cultured fibroblasts (BPH)	Fibroblast	56.58	2431	184	0	0	unknown	NA	NA	NA	NA	NA	No	NA
0251_BPH	0251	EGAN00001740064	Cultured fibroblasts (BPH)	Fibroblast	55.44	2578	231	0	0	unknown	NA	NA	NA	NA	NA	No	NA
0252_BPH	0252	EGAN00001740066	Cultured fibroblasts (BPH)	Fibroblast	55.73	1116	169	0	0	unknown	NA	NA	NA	NA	NA	No	NA
