# Supplementary material for: The architecture of clonal expansions in morphologically normal tissue from cancerous and non-cancerous prostates
Source: Mol Cancer. 2022 Sep 22;21:183. doi: 10.1186/s12943-022-01644-3 (PMC9494848; doi:10.1186/s12943-022-01644-3)
Supplement: Supplementary file 4 — Additional file 4. Sample summary of samples with clonal expansions under selection pressure. [file 12943_2022_1644_MOESM4_ESM.xlsx]

## Sheet: clusters_lf_jan
Sample ID	Patient ID	Evolution	P (Area under curve)	P (Kolmogorov distance)	P (Euclidean distance)	No of clones	Sample type	Gleason	Total SNVs
0006_N1	0006	non-neutral	0.01	0.02	0.01	1	Normal tissue	3+4	578
0006_N2	0006	neutral	0.16	0.23	0.16	0	Normal tissue	3+4	639
0006_N3	0006	neutral	0.06	0.12	0.05	1	Normal tissue	3+4	2566
0007_N1	0007	neutral	0.11	0.17	0.12	1	Normal tissue	4+3	527
0007_N2	0007	neutral	0.74	0.84	0.91	2	Normal tissue	4+3	1818
0007_N3	0007	neutral	0.51	0.68	0.59	0	Normal tissue	4+3	636
0008_N2	0008	neutral	0.59	0.84	0.65	1	Normal tissue	3+3	718
0008_N3	0008	neutral	0.59	0.72	0.72	0	Normal tissue	3+3	695
0063_BPH	0063	neutral	0.413	0.359	0.366	0	BPH	3+4	1075
0065_BPH	0065	neutral	0.23	0.4	0.21	2	BPH	3+4	952
0065_N	0065	non-neutral	0.03	0.06	0.03	3	Normal tissue	3+4	591
0066_N	0066	non-neutral	0.001	0.002	0.001	1	BPH	3+3	1157
0069_BPH	0069	neutral	0.249	0.276	0.235	0	BPH	3+4	399
0072_BPH	0072	non-neutral	0.008	0.014	0.008	1	BPH	3+3	30
0073_BPH	0073	neutral	0.77	0.63	0.68	3	BPH	3+4	674
0073_N	0073	non-neutral	0.09	0.18	0.08	3	Normal tissue	3+4	395
0074_N	0074	non-neutral	0.002	0.005	0.002	1	BPH	3+4	1213
0076_N	0076	non-neutral	0.003	0.007	0.005	1	Normal tissue	3+4	314
0077_BPH	0077	non-neutral	0.02	0.01	0.03	2	BPH	3+3	424
0077_N	0077	non-neutral	0.01	0.04	0.01	2	Normal tissue	3+3	338
0115_N	0115	non-neutral	0.02	0.02	0.02	1	Normal tissue	3+4	418
0116_N	0116	neutral	0.16	0.21	0.9	0	BPH	3+4	1075
0120_N	0120	non-neutral	0.02	0.03	0.03	1	Normal tissue	3+4	285
0122_N	0122	neutral	0.28	0.37	0.29	0	Normal tissue	3+4	430
0124_N	0124	neutral	0.09	0.16	0.08	0	Normal tissue	3+4	457
0127_N	0127	neutral	0.08	0.15	0.07	0	Normal tissue	4+5	405
0140_N	0140	neutral	0.14	0.17	0.17	0	Normal tissue	4+5	407
0144_N	0144	neutral	0.25	0.41	0.25	0	Normal tissue	4+3	488
0145_N	0145	neutral	0.22	0.35	0.24	0	Normal tissue	3+3	547
0146_N	0146	neutral	0.11	0.19	0.13	1	Normal tissue	3+4	392
0149_N	0149	non-neutral	0.02	0.02	0.02	1	Normal tissue	3+3	357
0152_N	0152	neutral	0.05	0.08	0.07	0	Normal tissue	3+3	402
0156_N	0156	neutral	0.12	0.24	0.09	1	Normal tissue	4+5	436
0159_N	0159	non-neutral	0.009	0.005	0.01	1	Normal tissue	3+4	328
0160_N	0160	neutral	0.18	0.12	0.16	0	Normal tissue	4+3	370
0162_N	0162	non-neutral	0.02	0.02	0.02	1	Normal tissue	3+5	407
0238_N	0238	neutral	0.32	0.33	0.32	0	Normal tissue (No PC)	NA	140
0239_N	0239	non-neutral	0.009	0.01	0.008	2	Normal tissue (No PC)	NA	1202
0240_N	0240	neutral	0.78	0.77	0.9	1	Normal tissue	3+5	852
0241_N	0241	neutral	0.42	0.35	0.44	0	Normal tissue (No PC)	NA	141
0242_N	0242	neutral	0.18	0.26	0.15	0	Normal tissue (No PC)	NA	125
0243_N	0243	neutral	0.93	0.51	0.78	0	Normal tissue (No PC)	NA	148
0244_N	0244	neutral	0.86	0.58	0.7	0	Normal tissue (No PC)	NA	159
0245_N	0245	neutral	0.24	0.51	0.23	0	Normal tissue (No PC)	NA	104
0246_BPH	0246	neutral	0.111	0.076	0.114	0	Cultured Fibroblasts (BPH)	NA	234
0247_BPH	0247	non-neutral	0.045	0.043	0.051	1	Cultured Fibroblasts (BPH)	NA	238
0250_BPH	0250	neutral	0.134	0.175	0.138	1	Cultured Fibroblasts (BPH)	NA	2431
0251_BPH	0251	neutral	0.295	0.505	0.229	3	Cultured Fibroblasts (BPH)	NA	2578
0252_BPH	0252	neutral	0.427	0.539	0.469	2	Cultured Fibroblasts (BPH)	NA	1116
