# Supplementary material for: The architecture of clonal expansions in morphologically normal tissue from cancerous and non-cancerous prostates
Source: Mol Cancer. 2022 Sep 22;21:183. doi: 10.1186/s12943-022-01644-3 (PMC9494848; doi:10.1186/s12943-022-01644-3)
Supplement: Supplementary file 5 — Additional file 5. Proportion of epithelial and stromal contents for each morphologically normal sample. [file 12943_2022_1644_MOESM5_ESM.xlsx]

## Sheet: Additional File 5
Sample	% Cancer	% Dysplasia - Non Invasive	% Lymph	Average epithelial (%)	Average stroma (%)	SNVs	CCF	Type
0001_N	0	0	0	20	80	23	NA	Normal
0006_N1	0	4	0	34	62	578	48	Normal
0006_N2	0	0	0	26	74	639	NA	Normal
0006_N3	0	19	0	5	76	2566	34	Normal
0007_N1	0	3	1	12	84	527	35	Normal
0007_N2	0	4	5	20	71	1818	30	Normal
0007_N3	0	0	0	20	80	636	NA	Normal
0008_N1	0	16	0	17	67	28	NA	Normal
0008_N2	0	23	0	30	47	718	20	Normal
0008_N3	0	0	0	25	75	695	NA	Normal
0063_N	0	0	2.5	7.5	90	1075	NA	Normal
0065_N	0	0	0	20	80	591	60	Normal
0065_BPH	0	0	0	32	68	952	58	Normal (BPH)
0066_N	0	0	0	24	76	1157	52	Normal (BPH)
0069_BPH	0	0	0	13	87	399	NA	Normal (BPH)
0072_BPH	0	3	0	31	53	300	38	Normal (BPH)
0073_N	0	0	0	20	80	395	71	Normal
0073_BPH	0	0	0	12	88	674	69	Normal (BPH)
0074_N	0	0	0	15	85	1213	46	Normal (BPH)
0076_N	0	0	0	20	80	314	37	Normal
0077_N	0	0	0	15	85	338	37	Normal
0077_BPH	0	0	0	15	85	424	33	Normal (BPH)
0115_N	0	0	0	40	60	418	35	Normal
0116_N	0	0	0	45	55	1075	NA	Normal (BPH)
0120_N	0	0	0	12.5	87.5	285	36	Normal
0122_N	0	0	0	40	60	430	NA	Normal
0124_N	0	0	0	20	80	457	NA	Normal
0127_N	0	0	0	20	80	405	NA	Normal
0140_N	0	0	0	20	80	407	NA	Normal
0144_N	0	0	0	30	70	488	NA	Normal
0145_N	0	0	1	20	79	547	NA	Normal
0146_N	0	0	0	10	90	392	60	Normal
0149_N	0	0	0	30	70	357	36	Normal
0152_N	0	0	0	20	80	402	NA	Normal
0156_N	0	0	0	20	80	436	56	Normal
0159_N	0	0	0	20	80	328	44	Normal
0160_N	0	0	0	25	75	370	NA	Normal
0162_N	0	0	1	20	79	407	40	Normal
0240_N	0	0	0	29	71	852	57	Normal
0246_BPH	NA	NA	NA	NA	NA	234	NA	Fibroblast
0247_BPH	NA	NA	NA	NA	NA	238	24	Fibroblast
0250_BPH	NA	NA	NA	NA	NA	2431	40	Fibroblast
0251_BPH	NA	NA	NA	NA	NA	2578	100	Fibroblast
0252_BPH	NA	NA	NA	NA	NA	1116	73	Fibroblast
