# Supplementary material for: The architecture of clonal expansions in morphologically normal tissue from cancerous and non-cancerous prostates
Source: Mol Cancer. 2022 Sep 22;21:183. doi: 10.1186/s12943-022-01644-3 (PMC9494848; doi:10.1186/s12943-022-01644-3)
Supplement: Supplementary file 6 — Additional file 6. Mutational signatures in each patient: Results of mutational signature analyses before and after bootstrap. [file 12943_2022_1644_MOESM6_ESM.xlsx]

## Sheet: in
Samples	Sample type	Global NMF Signatures	Similarity
0063_T1	Tumour	Signature Subs-01 (5.79%) & Signature Subs-05 (22.15%) & Signature Subs-08 (22.90%) & Signature Subs-40 (49.16%)	0.98
0065_T1	Tumour	Signature Subs-01 (16.27%) & Signature Subs-05 (25.80%) & Signature Subs-40 (57.93%)	0.97
0066_T1	Tumour	Signature Subs-01 (12.05%) & Signature Subs-05 (28.64%) & Signature Subs-40 (59.31%)	0.96
0069_T1	Tumour	Signature Subs-01 (17.47%) & Signature Subs-05 (29.91%) & Signature Subs-40 (52.63%)	0.97
0072_T1	Tumour	Signature Subs-01 (24.42%) & Signature Subs-05 (22.43%) & Signature Subs-40 (53.14%)	0.98
0073_T1	Tumour	Signature Subs-01 (17.71%) & Signature Subs-05 (82.29%)	0.95
0074_T1	Tumour	Signature Subs-01 (23.24%) & Signature Subs-05 (76.76%)	0.95
0076_T1	Tumour	Signature Subs-01 (18.28%) & Signature Subs-05 (16.38%) & Signature Subs-40 (65.34%)	0.97
0077_T1	Tumour	Signature Subs-01 (9.49%) & Signature Subs-05 (44.10%) & Signature Subs-40 (46.41%)	0.95
0115_T1	Tumour	Signature Subs-01 (28.02%) & Signature Subs-05 (16.51%) & Signature Subs-40 (55.47%)	0.98
0116_T1	Tumour	Signature Subs-01 (12.86%) & Signature Subs-05 (26.20%) & Signature Subs-40 (60.94%)	0.98
0120_T1	Tumour	Signature Subs-01 (18.17%) & Signature Subs-05 (15.23%) & Signature Subs-40 (66.59%)	0.97
0122_T1	Tumour	Signature Subs-01 (20.50%) & Signature Subs-05 (23.57%) & Signature Subs-40 (55.94%)	0.96
0124_T1	Tumour	Signature Subs-01 (25.12%) & Signature Subs-05 (22.64%) & Signature Subs-40 (52.24%)	0.99
0127_T1	Tumour	Signature Subs-01 (26.04%) & Signature Subs-05 (20.81%) & Signature Subs-40 (53.14%)	0.98
0140_T1	Tumour	Signature Subs-01 (15.99%) & Signature Subs-05 (30.86%) & Signature Subs-40 (53.15%)	0.98
0144_T1	Tumour	Signature Subs-01 (22.70%) & Signature Subs-05 (48.21%) & Signature Subs-08 (29.09%)	0.97
0145_T1	Tumour	Signature Subs-01 (20.78%) & Signature Subs-05 (23.33%) & Signature Subs-40 (55.89%)	0.97
0146_T1	Tumour	Signature Subs-01 (12.31%) & Signature Subs-05 (39.56%) & Signature Subs-40 (48.13%)	0.97
0149_T1	Tumour	Signature Subs-01 (15.82%) & Signature Subs-05 (21.30%) & Signature Subs-40 (62.88%)	0.97
0152_T1	Tumour	Signature Subs-01 (23.53%) & Signature Subs-05 (24.76%) & Signature Subs-40 (51.71%)	0.98
0156_T1	Tumour	Signature Subs-01 (23.99%) & Signature Subs-05 (58.67%) & Signature Subs-18 (17.34%)	0.98
0159_T1	Tumour	Signature Subs-01 (20.81%) & Signature Subs-05 (79.19%)	0.96
0160_T1	Tumour	Signature Subs-01 (5.03%) & Signature Subs-05 (53.06%) & Signature Subs-08 (41.91%)	0.96
0162_T1	Tumour	Signature Subs-01 (23.52%) & Signature Subs-05 (2.12%) & Signature Subs-40 (74.37%)	0.98
0006_T1	Tumour	Signature Subs-01 (22.27%) & Signature Subs-05 (24.77%) & Signature Subs-40 (52.96%)	0.98
0006_T1	Tumour	Signature Subs-01 (25.86%) & Signature Subs-05 (74.14%)	0.96
0006_T3	Tumour	Signature Subs-01 (23.86%) & Signature Subs-05 (23.42%) & Signature Subs-40 (52.72%)	0.98
0006_T4	Tumour	Signature Subs-01 (22.81%) & Signature Subs-05 (25.26%) & Signature Subs-40 (51.93%)	0.98
0007_T1	Tumour	Signature Subs-01 (23.84%) & Signature Subs-05 (17.82%) & Signature Subs-40 (58.34%)	0.97
0007_T2	Tumour	Signature Subs-01 (23.75%) & Signature Subs-05 (23.25%) & Signature Subs-40 (53.00%)	0.98
0007_T3	Tumour	Signature Subs-01 (22.04%) & Signature Subs-05 (77.96%)	0.95
0007_T5	Tumour	Signature Subs-01 (26.46%) & Signature Subs-05 (73.54%)	0.97
0008_T1	Tumour	Signature Subs-01 (24.15%) & Signature Subs-05 (13.93%) & Signature Subs-40 (61.92%)	0.98
0008_T2	Tumour	Signature Subs-01 (22.35%) & Signature Subs-05 (13.86%) & Signature Subs-40 (63.80%)	0.97
0008_T3	Tumour	Signature Subs-01 (17.06%) & Signature Subs-05 (7.65%) & Signature Subs-40 (75.29%)	0.87
0063_BPH	BPH	Signature Subs-01 (10.05%) & Signature Subs-05 (34.70%) & Signature Subs-40 (55.26%)	0.96
0065_N	Normal tissue	Signature Subs-01 (6.77%) & Signature Subs-05 (79.86%) & Signature Subs-47 (13.37%)	0.92
0065_BPH	BPH	Signature Subs-01 (8.72%) & Signature Subs-03 (48.42%) & Signature Subs-05 (42.86%)	0.93
0066_BPH	BPH	Signature Subs-01 (15.90%) & Signature Subs-05 (84.10%)	0.96
0069_BPH	BPH	Signature Subs-01 (8.27%) & Signature Subs-05 (56.39%) & Signature Subs-25 (35.34%)	0.85
0072_BPH	BPH	Signature Subs-01 (3.67%) & Signature Subs-05 (89.67%) & Signature Subs-17a (6.00%) & Signature Subs-17b (0.66%)	0.85
0073_N	Normal tissue	Signature Subs-01 (8.35%) & Signature Subs-05 (34.94%) & Signature Subs-40 (56.71%)	0.9
0073_BPH	BPH	Signature Subs-01 (8.61%) & Signature Subs-05 (22.40%) & Signature Subs-40 (68.99%)	0.91
0074_BPH	BPH	Signature Subs-01 (13.03%) & Signature Subs-05 (36.52%) & Signature Subs-40 (50.45%)	0.97
0076_N	Normal tissue	Signature Subs-01 (5.10%) & Signature Subs-05 (46.50%) & Signature Subs-40 (48.41%)	0.83
0077_N	Normal tissue	Signature Subs-01 (4.44%) & Signature Subs-05 (30.47%) & Signature Subs-40 (65.09%)	0.89
0077_BPH	BPH	Signature Subs-01 (6.37%) & Signature Subs-05 (37.26%) & Signature Subs-40 (56.37%)	0.89
0115_N	Normal tissue	Signature Subs-01 (5.98%) & Signature Subs-05 (94.02%)	0.86
0116_BPH	BPH	Signature Subs-01 (14.51%) & Signature Subs-05 (33.58%) & Signature Subs-40 (51.91%)	0.96
0120_N	Normal tissue	Signature Subs-01 (3.51%) & Signature Subs-05 (83.16%) & Signature Subs-47 (13.33%)	0.86
0122_N	Normal tissue	Signature Subs-01 (5.81%) & Signature Subs-05 (37.21%) & Signature Subs-40 (56.98%)	0.84
0124_N	Normal tissue	Signature Subs-01 (6.56%) & Signature Subs-03 (49.02%) & Signature Subs-05 (44.42%)	0.86
0127_N	Normal tissue	Signature Subs-01 (8.40%) & Signature Subs-05 (42.22%) & Signature Subs-40 (49.38%)	0.87
0140_N	Normal tissue	Signature Subs-01 (5.41%) & Signature Subs-05 (33.66%) & Signature Subs-40 (60.93%)	0.86
0144_N	Normal tissue	Signature Subs-01 (6.35%) & Signature Subs-05 (93.65%)	0.88
0145_N	Normal tissue	Signature Subs-01 (8.23%) & Signature Subs-05 (91.77%)	0.88
0146_N	Normal tissue	Signature Subs-01 (6.63%) & Signature Subs-05 (43.62%) & Signature Subs-40 (49.74%)	0.89
0149_N	Normal tissue	Signature Subs-01 (5.32%) & Signature Subs-05 (94.68%)	0.87
0152_N	Normal tissue	Signature Subs-01 (7.21%) & Signature Subs-05 (92.79%)	0.87
0156_N	Normal tissue	Signature Subs-01 (8.03%) & Signature Subs-05 (38.76%) & Signature Subs-40 (53.21%)	0.88
0159_N	Normal tissue	Signature Subs-01 (5.79%) & Signature Subs-03 (53.05%) & Signature Subs-05 (41.16%)	0.88
0160_N	Normal tissue	Signature Subs-01 (6.22%) & Signature Subs-05 (37.30%) & Signature Subs-40 (56.49%)	0.88
0162_N	Normal tissue	Signature Subs-01 (3.44%) & Signature Subs-05 (96.56%)	0.85
0006_N1	Normal tissue	Signature Subs-01 (20.93%) & Signature Subs-05 (79.07%)	0.94
0006_N2	Normal tissue	Signature Subs-01 (11.89%) & Signature Subs-05 (36.31%) & Signature Subs-40 (51.80%)	0.93
0006_N3	Normal tissue	Signature Subs-01 (13.80%) & Signature Subs-05 (41.78%) & Signature Subs-40 (44.43%)	0.98
0007_N1	Normal tissue	Signature Subs-01 (16.89%) & Signature Subs-05 (58.44%) & Signature Subs-08 (24.67%)	0.95
0007_N2	Normal tissue	Signature Subs-01 (13.31%) & Signature Subs-05 (40.76%) & Signature Subs-40 (45.93%)	0.97
0007_N3	Normal tissue	Signature Subs-01 (5.19%) & Signature Subs-03 (56.45%) & Signature Subs-05 (38.36%)	0.87
0008_N2	Normal tissue	Signature Subs-01 (4.46%) & Signature Subs-03 (50.70%) & Signature Subs-05 (44.85%)	0.91
0008_N3	Normal tissue	Signature Subs-01 (5.90%) & Signature Subs-05 (39.71%) & Signature Subs-40 (54.39%)	0.89
0238_N	Normal tissue (no PC)	Signature Subs-01 (4.29%) & Signature Subs-05 (69.29%) & Signature Subs-08 (26.43%)	0.8
0239_N	Normal tissue (no PC)	Signature Subs-01 (18.55%) & Signature Subs-05 (31.11%) & Signature Subs-40 (50.33%)	0.97
0240_N	Normal tissue	Signature Subs-01 (4.93%) & Signature Subs-03 (48.94%) & Signature Subs-05 (46.13%)	0.92
0241_N	Normal tissue (no PC)	Signature Subs-01 (7.80%) & Signature Subs-03 (59.57%) & Signature Subs-05 (32.62%)	0.75
0242_N	Normal tissue (no PC)	Signature Subs-01 (3.20%) & Signature Subs-03 (69.60%) & Signature Subs-05 (27.20%)	0.71
0243_N	Normal tissue (no PC)	Signature Subs-01 (10.14%) & Signature Subs-04 (34.46%) & Signature Subs-05 (55.41%)	0.81
0244_N	Normal tissue (no PC)	Signature Subs-01 (12.58%) & Signature Subs-03 (64.15%) & Signature Subs-05 (23.27%)	0.82
0245_N	Normal tissue (no PC)	Signature Subs-01 (6.73%) & Signature Subs-03 (62.50%) & Signature Subs-05 (8.65%) & Signature Subs-28 (7.69%) & Signature Subs-56 (14.42%)	0.82
0246_BPH	Cell cultured fibroblasts	Signature Subs-01 (11.54%) & Signature Subs-05 (22.22%) & Signature Subs-40 (51.71%) & Signature Subs-47 (14.53%)	0.88
0247_BPH	Cell cultured fibroblasts	Signature Subs-01 (11.76%) & Signature Subs-05 (17.65%) & Signature Subs-40 (70.59%)	0.84
0250_BPH	Cell cultured fibroblasts	Signature Subs-01 (9.26%) & Signature Subs-05 (90.74%)	0.94
0251_BPH	Cell cultured fibroblasts	Signature Subs-01 (7.25%) & Signature Subs-05 (65.79%) & Signature Subs-08 (26.96%)	0.96
0252_BPH	Cell cultured fibroblasts	Signature Subs-01 (8.78%) & Signature Subs-05 (91.22%)	0.92
