# Supplementary material for: The architecture of clonal expansions in morphologically normal tissue from cancerous and non-cancerous prostates
Source: Mol Cancer. 2022 Sep 22;21:183. doi: 10.1186/s12943-022-01644-3 (PMC9494848; doi:10.1186/s12943-022-01644-3)
Supplement: Supplementary file 7 — Additional file 7. Mutations in coding regions with functional significance: Functional impact was assessed using wANNOWAR [48]. [file 12943_2022_1644_MOESM7_ESM.xlsx]

## Sheet: Additional File 7
Normal Sample	Chr	Start	End	Ref	Alt	Func.refGene	Gene.refGene	ExonicFunc.refGene	dbSNP	SIFT_pred	Polyphen2_HVAR_pred	MutationTaster_pred	MutationAssessor_pred	FATHMM_pred	PROVEAN_pred	MetaSVM_pred	MetaLR_pred	Present in tumour	COSMIC Cancer Gene Census	TCGA
0007_N3	1	1431048	1431048	A	G	exonic	ATAD3B	nonsynonymous SNV	rs201429000	T	B	N	N	D	N	T	T	-					N= Neutral
0250_BPH	4	1957776	1957776	G	T	exonic	WHSC1	nonsynonymous SNV	.	T	B	D	N	T	N	T	T	-	Tier1				M= Moderate
0065_BPH	8	2836275	2836275	C	T	exonic	CSMD1	nonsynonymous SNV	rs200039361	D	P	D	M	T	N	D	T	0160_T					D= Damaging
0250_BPH	20	3026740	3026740	G	C	exonic	MRPS26	nonsynonymous SNV	.	T	B	N	L	.	N	T	T	-					B= Benign
0252_BPH	10	3190389	3190389	C	T	exonic	PITRM1	nonsynonymous SNV	.	T	B	D	L	T	N	T	T	-					T= Tolerated
0239_N	16	4312380	4312380	T	A	exonic	TFAP4	nonsynonymous SNV	.	D	D	D	L	D	D	D	D	-
0006_N1	16	5083441	5083441	C	G	exonic	NAGPA	nonsynonymous SNV	.	T	B	N	L	T	N	T	T	0076_T
0007_N2	11	5269623	5269623	G	C	exonic	HBG1	nonsynonymous SNV	rs56205611	T	B	N	.	D	N	T	T	-
0250_BPH	17	8526330	8526330	T	C	exonic	MYH10	nonsynonymous SNV	.	T	D	D	M	T	D	D	D	-
0007_N2	4	9213373	9213373	C	T	exonic	USP17L10	nonsynonymous SNV	rs759473039	D	.	D	M	T	D	T	T	-
0127_N	12	9317737	9317737	G	A	exonic	PZP	nonsynonymous SNV	rs150415784	D	P	N	M	T	D	T	T	-
0007_N2	3	12421223	12421223	G	A	exonic	PPARG	nonsynonymous SNV	.	D	B	D	L	T	N	T	T	-	Tier1	PM. Urothelial, renal, liver
0122_N	1	12921443	12921443	T	C	exonic	PRAMEF2	nonsynonymous SNV	rs201306561	D	B	N	M	T	D	T	T	-
0007_N2	12	12974315	12974315	A	G	exonic	DDX47	nonsynonymous SNV	.	T	B	D	N	T	N	T	T	-
0146_N	16	14859247	14859247	C	T	exonic	NPIPA2;NPIPA3	nonsynonymous SNV	rs753086489	D	P	N	L	T	N	T	T	-
0116_BPH	3	15563062	15563062	G	A	exonic	COLQ	nonsynonymous SNV	rs374642884	T	B	D	L	D	N	D	D	-
0250_BPH	19	15580517	15580517	G	A	exonic	PGLYRP2	nonsynonymous SNV	.	D	P	D	M	T	D	T	T	-
0252_BPH	22	16287673	16287673	C	G	exonic	POTEH	nonsynonymous SNV	.	.	.	.	.	.	.	.	.	-
0007_N2	21	19685332	19685332	A	T	exonic	TMPRSS15	nonsynonymous SNV	.	D	D	D	M	T	D	T	D	-
0006_N1	14	20389481	20389481	C	T	exonic	OR4K5	nonsynonymous SNV	rs372302210	D	D	D	H	T	D	D	T	-
0007_N1	8	24192995	24192995	G	A	exonic	ADAM28	nonsynonymous SNV	.	T	B	D	N	T	D	T	T	-		PM.endometrial.
0074_BPH	14	24706276	24706276	G	A	splicing	GMPR2		.	.	.	D	.	.	.	.	.	-		PM.renal.
0251_BPH	10	24832217	24832217	G	T	exonic	KIAA1217	nonsynonymous SNV	.	T	P	N	M	T	N	T	T	-		PM. Pancreatic cancer
0007_N1, 0007_N2	12	24989522	24989522	G	T	exonic	BCAT1	nonsynonymous SNV	.	D	D	D	H	T	N	T	T	-		PM.renal,hn,urothelial,stomach.
0074_BPH	17	27277948	27277948	C	T	exonic	PHF12	nonsynonymous SNV	.	T	B	D	N	D	N	T	D	-		PM.renal.
0251_BPH	8	27293809	27293809	C	T	exonic	PTK2B	nonsynonymous SNV	rs201274282	D	D	D	M	T	D	T	T	-		PM. Cervical cancer
0252_BPH	18	29049153	29049153	C	T	exonic	DSG3	nonsynonymous SNV	rs561461640	D	P	N	N	T	D	T	T	-		PM. Pancreatic cancer
0251_BPH	22	29837565	29837565	C	G	exonic	RFPL1	nonsynonymous SNV	.	T	P	N	N	T	D	T	T	-
0116_BPH	6	32261213	32261213	C	T	exonic	C6orf10	nonsynonymous SNV	.	T	P	N	L	T	N	T	T	-
0006_N1	15	33873844	33873844	G	T	exonic	RYR3	nonsynonymous SNV	.	D	D	D	M	D	D	D	D	-
0251_BPH	21	34958343	34958343	C	T	exonic	DONSON	nonsynonymous SNV	.	D	D	D	M	.	D	T	T	-		PM. Renal cancer
0066_BPH	22	37888677	37888677	C	T	exonic	CARD10	nonsynonymous SNV	rs377599502	T	P	N	M	T	N	T	T	-
0239_N	19	38057101	38057101	T	C	exonic	ZNF571	nonsynonymous SNV	.	T	B	N	N	T	N	T	T	-
0116_BPH	17	41245732	41245732	G	A	exonic	BRCA1	nonsynonymous SNV	.	T	B	N	L	T	D	T	T	0115_T	Tier1
0065_N	9	42368472	42368472	C	A	exonic	ANKRD20A2;ANKRD20A3	nonsynonymous SNV	.	T	B	N	L	T	N	T	T	-
0006_N2	19	42492630	42492630	T	C	exonic	ATP1A3	nonsynonymous SNV	.	T	B	D	N	D	N	T	D	-		PM.renal, pancreatic, ovarian.
0074_BPH	1	42645391	42645391	G	A	exonic	FOXJ3	nonsynonymous SNV	.	T	D	D	L	D	N	D	D	-		PM.renal, liver.
0251_BPH	13	43180704	43180704	A	C	exonic	TNFSF11	nonsynonymous SNV	.	T	B	D	N	T	N	T	T	-
0162_N	1	43784988	43784988	G	C	exonic	TIE1	nonsynonymous SNV	.	D	D	D	M	D	D	D	D	-
0240_N	15	43892272	43892272	T	C	exonic	STRC	nonsynonymous SNV	.	T	P	D	.	T	N	D	D	-
0072_N, 0077_BPH, 0146_N	7	45123906	45123906	T	G	exonic	NACAD	nonsynonymous SNV	rs61740887	T	B	P	N	T	N	T	T	-
0116_BPH	6	46658843	46658843	C	T	exonic	TDRD6	nonsynonymous SNV	rs369734344	D	D	D	M	T	D	T	T	-
0246_BPH	X	48651642	48651642	C	T	exonic	GATA1	nonsynonymous SNV	.	D	D	D	H	D	D	D	D	-	Tier1
0251_BPH	19	49120614	49120614	T	A	exonic	RPL18	nonsynonymous SNV	.	T	B	D	L	.	D	T	T	-		PM. Renal cancer
0245_N	3	49725021	49725021	C	T	exonic	MST1	nonsynonymous SNV	rs114429531	T	B	N	L	D	N	T	T	0140_T
0250_BPH	19	49868880	49868880	C	G	exonic	DKKL1	nonsynonymous SNV	.	T	B	N	N	T	N	T	T	-
0250_BPH	22	51177701	51177701	G	A	exonic	ACR	nonsynonymous SNV	.	D	D	D	L	T	D	D	D	-	Tier1
0238_N	19	52133292	52133292	A	G	exonic	SIGLEC5	nonsynonymous SNV	rs1973019	T	B	P	N	T	N	T	T	-
0006_N3	12	52696929	52696929	C	A	exonic	KRT86	nonsynonymous SNV	rs771522388	T	B	N	L	T	N	T	T	0146_T, 0152_T, 0008_T4
0074_BPH	19	55889178	55889178	C	T	exonic	TMEM190	nonsynonymous SNV	rs146395464	D	P	D	L	.	D	T	T	-
0007_N1	5	56526784	56526784	C	T	exonic	GPBP1	nonsynonymous SNV	rs775619360	D	D	D	M	T	N	T	T	-
0252_BPH	19	58385906	58385906	G	C	exonic	ZNF814	nonsynonymous SNV	rs545083939	T	B	N	N	T	N	T	T	-
0007_N2	2	61528508	61528508	A	C	exonic	USP34	nonsynonymous SNV	.	D	D	D	L	T	D	T	T	0066_T
0247_BPH	10	61846440	61846440	A	T	exonic	ANK3	nonsynonymous SNV	.	D	P	D	M	T	D	D	D	-
0074_BPH	1	62673042	62673042	G	C	exonic	L1TD1	nonsynonymous SNV	.	D	P	N	M	T	N	T	T	-
0006_N3	16	70398492	70398492	G	A	exonic	DDX19A	nonsynonymous SNV	.	D	P	D	M	T	D	T	T	-		PM.liver,hn.
0250_BPH	4	71388554	71388554	A	G	exonic	AMTN	nonsynonymous SNV	.	D	D	N	L	T	D	T	T	-
0074_BPH	10	72025930	72025930	A	C	exonic	NPFFR1	nonsynonymous SNV	.	D	B	N	N	T	N	T	T	-
0124_N	7	72412591	72412591	G	A	exonic	POM121	nonsynonymous SNV	rs201184041	T	B	N	L	T	N	T	T	-
0116_BPH	5	72419763	72419763	C	T	exonic	TMEM171	nonsynonymous SNV	rs767193589	D	B	N	N	T	N	T	T	-
0122_N	14	74004547	74004547	C	T	exonic	ACOT1	nonsynonymous SNV	rs199627073	T	B	N	L	T	N	T	T	0122_T
0066_BPH	8	74233189	74233189	G	C	exonic	RDH10	nonsynonymous SNV	.	T	B	D	N	D	N	T	T	-
0243_N	15	74368296	74368296	G	A	exonic	GOLGA6A	nonsynonymous SNV	rs542174200	T	B	N	N	T	N	T	T	-
0243_N	15	75561228	75561228	C	T	exonic	GOLGA6C	nonsynonymous SNV	rs778683471	T	B	N	N	T	N	T	T	-
0063_BPH	17	77757713	77757713	G	C	exonic	CBX2	nonsynonymous SNV	.	D	D	D	L	.	N	T	T	-
0250_BPH	X	78011018	78011018	A	G	exonic	LPAR4	nonsynonymous SNV	.	T	B	N	N	T	N	T	T	-
0239_N	12	86373908	86373908	C	T	exonic	MGAT4C	nonsynonymous SNV	rs770702724	D	D	D	M	T	D	T	T	-
0006_N1	4	88766379	88766379	C	G	exonic	MEPE	stopgain	.	.	.	D	.	.	.	.	.	-
0239_N	15	91025262	91025262	T	G	exonic	IQGAP1	nonsynonymous SNV	.	T	B	D	L	T	N	T	T	-		PM.pancreatic.
0251_BPH	1	93657591	93657591	C	T	exonic	CCDC18	nonsynonymous SNV	.	T	B	D	M	.	N	T	T	0066_T, 0008_T1
0008_N3	3	93761891	93761891	C	A	exonic	ARL13B	nonsynonymous SNV	rs139997243	T	B	D	N	T	N	T	T	-
0072_BPH	9	99699418	99699418	C	A	exonic	NUTM2G	nonsynonymous SNV	.	T	P	N	L	T	N	T	T	-
0252_BPH	X	100177851	100177851	C	T	exonic	XKRX	nonsynonymous SNV	.	D	D	D	M	T	D	T	T	-		PM. Thyroid cancer
0146_N	7	100646974	100646974	G	A	exonic	MUC12	nonsynonymous SNV	rs112087460	T	.	N	L	T	N	T	T	-
0073_N	7	100679390	100679390	A	G	exonic	MUC17	nonsynonymous SNV	rs150982179	T	B	N	M	T	N	T	T	0069_T
0006_N3	8	104394781	104394781	G	A	exonic	CTHRC1	nonsynonymous SNV	.	D	D	D	M	T	D	D	D	-		PM.renal, liver.
0250_BPH	7	107718670	107718670	G	A	exonic	LAMB4	nonsynonymous SNV	.	T	P	N	M	T	N	T	T	-
0066_BPH	6	107956183	107956183	C	T	exonic	SOBP	nonsynonymous SNV	.	D	B	N	N	T	N	T	T	-		PM.pancreatic.
0006_N3	8	110467001	110467001	A	T	exonic	PKHD1L1	nonsynonymous SNV	.	D	D	D	M	D	D	D	D	0145_T, 0160_T
0074_BPH	X	114141604	114141604	G	T	exonic	HTR2C	nonsynonymous SNV	.	D	D	D	M	T	D	T	T	-
0063_BPH	5	118274932	118274932	G	T	exonic	DTWD2	nonsynonymous SNV	.	T	B	D	N	.	N	T	T	-
0006_N3	2	120209639	120209639	C	T	exonic	SCTR	nonsynonymous SNV	.	T	B	N	L	T	N	T	T	-
0250_BPH	9	125797606	125797606	T	A	exonic	GPR21	nonsynonymous SNV	.	D	D	D	M	T	D	T	T	-
0250_BPH	10	127527604	127527604	A	G	exonic	DHX32	nonsynonymous SNV	.	D	D	D	M	T	D	T	T	-		PM. Pancreatic cancer
0074_BPH	3	130383856	130383856	A	C	exonic	COL6A6	nonsynonymous SNV	.	T	D	D	L	T	D	T	T	-
0006_N3	2	130832415	130832415	C	T	exonic	POTEF	nonsynonymous SNV	rs757139860	D	B	N	M	D	D	D	D	-
0006_N1	9	131115799	131115799	G	A	exonic	SLC27A4	nonsynonymous SNV	rs148488076	T	B	D	L	T	N	T	T	-
0239_N	6	131931221	131931221	T	C	exonic	MED23	nonsynonymous SNV	.	D	P	D	L	T	D	D	T	-
0252_BPH	12	133240651	133240651	T	C	exonic	POLE	nonsynonymous SNV	rs539312991	T	B	D	.	T	N	T	T	-	Tier1
0006_N3	9	135163738	135163738	T	C	exonic	SETX	nonsynonymous SNV	.	D	B	D	L	D	N	D	D	0006_T1
0250_BPH	5	140221312	140221312	A	C	exonic	PCDHA8	nonsynonymous SNV	.	T	B	N	L	T	N	T	T	-
0008_N3	8	143960482	143960482	G	T	exonic	CYP11B1	nonsynonymous SNV	.	D	B	N	M	T	N	T	T	-
0074_N,0006_N2, 0006_N3	4	145041707	145041707	C	A	exonic	GYPA	nonsynonymous SNV	rs7658293	T	B	P	L	T	N	T	T	-
0007_N1, 0007_N2	5	150885254	150885254	A	T	exonic	FAT2	nonsynonymous SNV	.	D	D	D	M	T	N	T	D	-
0007_N2	7	150934857	150934857	G	T	exonic	CHPF2	nonsynonymous SNV	.	D	D	D	M	T	D	T	T	-		PM.pancreatic,liver.
0247_BPH	1	151065765	151065765	A	G	exonic	GABPB2	nonsynonymous SNV	.	T	B	D	N	T	N	T	T	-
0074_BPH	1	151261719	151261719	C	A	exonic	ZNF687	nonsynonymous SNV	.	D	D	D	M	T	D	D	T	-
0116_BPH	1	154309899	154309899	C	T	exonic	ATP8B2	nonsynonymous SNV	rs767034036	T	B	N	L	D	N	T	T	-
0252_BPH	1	159283843	159283843	C	A	exonic	OR10J3	nonsynonymous SNV	.	D	D	N	N	T	N	T	T	-
0066_BPH	6	161528978	161528978	G	A	exonic	MAP3K4	nonsynonymous SNV	.	D	D	D	M	T	D	T	T	-
0250_BPH	2	170387991	170387991	C	T	exonic	FASTKD1	nonsynonymous SNV	rs752543615	D	D	D	M	T	D	T	T	-
0063_BPH	4	171010770	171010770	C	G	exonic	AADAT	nonsynonymous SNV	.	T	P	D	.	T	N	T	T	-
0006_N3	4	175897727	175897727	C	T	exonic	ADAM29	stopgain	.	.	.	D	.	.	.	.	.	0073_T, 0006_T1
0116_BPH	2	176972669	176972669	C	G	exonic	HOXD11	nonsynonymous SNV	.	T	B	N	N	D	N	T	T	-	Tier1
0160_N	4	187077231	187077231	C	T	exonic	FAM149A	nonsynonymous SNV	rs368472968	D	D	D	H	T	D	D	D	-
0063_BPH	4	187455234	187455234	A	T	exonic	MTNR1A	nonsynonymous SNV	rs576228243	D	P	D	M	T	D	T	T	-
0251_BPH	4	187524513	187524513	C	T	exonic	FAT1	nonsynonymous SNV	.	T	P	D	M	T	D	T	T	-	Tier1	PM. Lung cancer
0245_N	3	195452645	195452645	G	A	exonic	MUC20	nonsynonymous SNV	rs200616967	T	B	N	N	T	N	T	T	0149_T
0074_BPH	2	210777327	210777327	G	T	exonic	UNC80	nonsynonymous SNV	.	D	D	D	N	T	D	T	T	-
0006_N3	1	227441857	227441857	C	T	splicing	CDC42BPA		.	.	.	D	.	.	.	.	.	-
