# Supplementary material for: The architecture of clonal expansions in morphologically normal tissue from cancerous and non-cancerous prostates
Source: Mol Cancer. 2022 Sep 22;21:183. doi: 10.1186/s12943-022-01644-3 (PMC9494848; doi:10.1186/s12943-022-01644-3)
Supplement: Supplementary file 8 — Additional file 8. Sample summary for the comparison of the distribution of the number of SNVs detected in morphologically normal tissue, tumour tissue with low CNAs (percentage genome altered (PGA) <6 %) and tumour tissue with high CNAs (PGA >6 %). [file 12943_2022_1644_MOESM8_ESM.xlsx]

## Sheet: quiet_section_table
Sample ID	Donor ID	EGA ID	Sample type	PGA	SNVs	Indels	SVs	% of genome affected by CNAs	Age	PSA	Pathological T stage	Gleason
0001_N	1	EGAN00001739998	Normal tissue	0	23	16	0	Normal tissue (PGA = 0 %)	61	6.9	T2c	3+4
0006_N1	6	EGAN00001176751	Normal tissue	0	578	72	1	Normal tissue (PGA = 0 %)	71	7	T3a	3+4
0006_N2	6	EGAN00001740003	Normal tissue	0	639	482	0	Normal tissue (PGA = 0 %)	71	7	T3a	3+4
0006_N3	6	EGAN00001740004	Normal tissue	0	2566	580	1	Normal tissue (PGA = 0 %)	71	7	T3a	3+4
0007_N1	7	EGAN00001176756	Normal tissue	0	527	25	0	Normal tissue (PGA = 0 %)	60	10.1	T1c	4+3
0007_N2	7	EGAN00001740005	Normal tissue	0	1818	656	0	Normal tissue (PGA = 0 %)	60	10.1	T1c	4+3
0007_N3	7	EGAN00001740006	Normal tissue	0	636	520	0	Normal tissue (PGA = 0 %)	60	10.1	T1c	4+3
0008_N1	8	EGAN00001176759	Normal tissue	0	28	14	0	Normal tissue (PGA = 0 %)	64	6.7	T2a	3+3
0008_N2	8	EGAN00001740007	Normal tissue	0	718	467	0	Normal tissue (PGA = 0 %)	64	6.7	T2a	3+3
0008_N3	8	EGAN00001740008	Normal tissue	0	695	495	0	Normal tissue (PGA = 0 %)	64	6.7	T2a	3+3
0063_BPH	63	EGAN00001740009	BPH	0	1075	518	1	Normal tissue (PGA = 0 %)	68	10.6	T1c	3+4
0065_BPH	65	EGAN00001740010	BPH	0	952	583	0	Normal tissue (PGA = 0 %)	61	12.8	T1c	3+4
0065_N	65	EGAN00001740011	Normal tissue	0	591	468	0	Normal tissue (PGA = 0 %)	61	12.8	T1c	3+4
0066_BPH	65	EGAN00001740012	BPH	0	1157	474	0	Normal tissue (PGA = 0 %)	70	20.74	T1c	3+3
0069_BPH	69	EGAN00001740015	Normal tissue	0	399	347	0	Normal tissue (PGA = 0 %)	64	7.57	T1c	3+4
0072_BPH	72	EGAN00001740016	Normal tissue	0	300	567	0	Normal tissue (PGA = 0 %)	61	5.4	T1c	3+3
0073_BPH	73	EGAN00001740017	BPH	0	674	572	0	Normal tissue (PGA = 0 %)	60	6.3	T1c	3+4
0073_N	73	EGAN00001740018	Normal tissue	0	395	419	0	Normal tissue (PGA = 0 %)	60	6.3	T1c	3+4
0074_BPH	74	EGAN00001740019	BPH	0	1213	691	0	Normal tissue (PGA = 0 %)	54	6.07	T1c	3+4
0076_N	76	EGAN00001740021	Normal tissue	0	314	346	0	Normal tissue (PGA = 0 %)	59	7.3	T1c	3+4
0077_BPH	77	EGAN00001740022	BPH	0	424	461	1	Normal tissue (PGA = 0 %)	66	7	T1c	3+3
0077_N	77	EGAN00001740023	Normal tissue	0	338	437	1	Normal tissue (PGA = 0 %)	66	7	T1c	3+3
0115_N	115	EGAN00001740024	Normal tissue	0	418	578	0	Normal tissue (PGA = 0 %)	55	7	T1c	3+4
0116_BPH	116	EGAN00001740025	BPH	0	1075	420	0	Normal tissue (PGA = 0 %)	62	11.13	T1c	3+4
0120_N	120	EGAN00001740026	Normal tissue	0	285	354	0	Normal tissue (PGA = 0 %)	52	7	T1c	3+4
0122_N	122	EGAN00001740027	Normal tissue	0	430	461	0	Normal tissue (PGA = 0 %)	66	8.38	T3a	3+4
0124_N	124	EGAN00001740028	Normal tissue	0	457	428	0	Normal tissue (PGA = 0 %)	66	5.63	T1c	3+4
0127_N	127	EGAN00001740029	Normal tissue	0	405	352	3	Normal tissue (PGA = 0 %)	61	7.63	T1c	4+5
0140_N	140	EGAN00001740030	Normal tissue	0	407	349	0	Normal tissue (PGA = 0 %)	68	9.34	T2a	4+5
0144_N	144	EGAN00001740032	Normal tissue	0	488	459	0	Normal tissue (PGA = 0 %)	53	6.4	T1c	4+3
0145_N	145	EGAN00001740034	Normal tissue	0	547	634	0	Normal tissue (PGA = 0 %)	50	10.85	T1c	3+3
0146_N	146	EGAN00001740035	Normal tissue	0	392	451	0	Normal tissue (PGA = 0 %)	68	7.3	T1c	3+4
0149_N	149	EGAN00001740036	Normal tissue	0	357	480	0	Normal tissue (PGA = 0 %)	67	13.9	T2a	3+3
0152_N	152	EGAN00001740037	Normal tissue	0	402	500	0	Normal tissue (PGA = 0 %)	57	6.5	T1c	3+3
0156_N	156	EGAN00001740038	Normal tissue	0	436	460	0	Normal tissue (PGA = 0 %)	69	19.03	T1c	4+5
0159_N	159	EGAN00001740039	Normal tissue	0	328	353	0	Normal tissue (PGA = 0 %)	73	6.79	T1c	3+4
0160_N	160	EGAN00001740040	Normal tissue	0	370	440	0	Normal tissue (PGA = 0 %)	51	15.4	T1c	4+3
0162_N	162	EGAN00001740041	Normal tissue	0	407	369	0	Normal tissue (PGA = 0 %)	61	11.05	T2a	3+5
0238_N	238	EGAN00001740043	Normal tissue (no PC)	0	140	55	0	Normal tissue (PGA = 0 %)	62	NA	NA	NA
0239_N	239	EGAN00001740045	Normal tissue (no PC)	0	1202	134	0	Normal tissue (PGA = 0 %)	72	NA	NA	NA
0240_N	240	EGAN00001740047	Normal tissue	0	852	559	0	Normal tissue (PGA = 0 %)	73	5.2	T2c	3+5
0241_N	241	EGAN00001740049	Normal tissue (no PC)	0	141	67	0	Normal tissue (PGA = 0 %)	25	NA	NA	NA
0242_N	242	EGAN00001740051	Normal tissue (no PC)	0	125	58	0	Normal tissue (PGA = 0 %)	54	NA	NA	NA
0243_N	243	EGAN00001740053	Normal tissue (no PC)	0	148	77	0	Normal tissue (PGA = 0 %)	15	NA	NA	NA
0244_N	244	EGAN00001740055	Normal tissue (no PC)	0	159	62	0	Normal tissue (PGA = 0 %)	65	NA	NA	NA
0245_N	245	EGAN00001740057	Normal tissue (no PC)	0	104	60	0	Normal tissue (PGA = 0 %)	45	NA	NA	NA
0031_T	31	EGAN00001250251	Tumour	0.017	2980	651	26	Tumour (PGA < 6 %)	67	8.2	T2	3+4
0032_T	32	EGAN00001250253	Tumour	0.016	1523	185	112	Tumour (PGA < 6 %)	65	8	T2	3+4
0036_T	36	EGAN00001250261	Tumour	0.01	2209	369	17	Tumour (PGA < 6 %)	65	11.9	T2	3+3
0038_T	38	EGAN00001250265	Tumour	0.05	2487	365	84	Tumour (PGA < 6 %)	64	3.8	T3	3+4
0047_T	47	EGAN00001250283	Tumour	0.022	3369	641	30	Tumour (PGA < 6 %)	70	7.1	T2	4+3
0064_T	64	EGAN00001195693	Tumour	0.04	3548	296	10	Tumour (PGA < 6 %)	59	12	T3	3+4
0066_T	66	EGAN00001250313	Tumour	0.031	2499	301	84	Tumour (PGA < 6 %)	70	20.74	T2	3+5
0067_T	67	EGAN00001195697	Tumour	0.041	1884	233	80	Tumour (PGA < 6 %)	66	10.3	T3	3+4
0069_T	69	EGAN00001195699	Tumour	0.021	1752	170	26	Tumour (PGA < 6 %)	64	7.57	T3	3+4
0075_T	75	EGAN00001195707	Tumour	0.007	1491	198	14	Tumour (PGA < 6 %)	49	9	T3	3+4
0079_T	79	EGAN00001250321	Tumour	0.021	2670	367	12	Tumour (PGA < 6 %)	55	6.1	T2	3+4
0083_T	83	EGAN00001250325	Tumour	0.057	928	106	5	Tumour (PGA < 6 %)	65	7.8	T3	3+4
0093_T	93	EGAN00001195727	Tumour	0.018	2159	472	27	Tumour (PGA < 6 %)	63	7.8	T2	3+4
0109_T	109	EGAN00001250365	Tumour	0.053	1502	178	8	Tumour (PGA < 6 %)	66	28	T3	3+4
0111_T	111	EGAN00001250369	Tumour	0.031	2418	263	35	Tumour (PGA < 6 %)	50	10.31	T3	3+4
0112_T	112	EGAN00001250371	Tumour	0.052	2250	199	103	Tumour (PGA < 6 %)	62	4	T3	3+4
0113_T	113	EGAN00001250335	Tumour	0.036	3377	535	79	Tumour (PGA < 6 %)	62	6.87	T3	3+4
0114_T	114	EGAN00001250337	Tumour	0.043	2709	266	35	Tumour (PGA < 6 %)	53	13	T2	4+3
0117_T	117	EGAN00001250343	Tumour	0.039	1764	265	43	Tumour (PGA < 6 %)	54	7.1	T3	3+4
0118_T	118	EGAN00001250345	Tumour	0.047	2223	355	146	Tumour (PGA < 6 %)	62	8.8	T3	4+3
0119_T	119	EGAN00001250347	Tumour	0.022	1713	214	21	Tumour (PGA < 6 %)	57	5.4	T3	3+4
0124_T	124	EGAN00001250353	Tumour	0.029	2703	273	32	Tumour (PGA < 6 %)	66	5.63	T3	3+3
0125_T	125	EGAN00001250355	Tumour	0.004	2580	347	51	Tumour (PGA < 6 %)	63	9.61	T3	3+4
0001_T	1	EGAN00001250373	Tumour	0.235	2300	179	72	Tumour (PGA > 6 %)	61	6.9	T2	3+4
0004_T	4	EGAN00001250375	Tumour	1	3054	350	62	Tumour (PGA > 6 %)	65	7.38	T2	3+4
0005_T	5	EGAN00001250377	Tumour	0.165	3120	32	132	Tumour (PGA > 6 %)	61	9.27	T2	4+3
0009_T	9	EGAN00001250379	Tumour	1	3599	242	77	Tumour (PGA > 6 %)	74	51.1	T2	3+4
0012_T	12	EGAN00001250381	Tumour	0.072	3394	520	58	Tumour (PGA > 6 %)	70	35.7	T2	3+4
0014_T	14	EGAN00001250383	Tumour	0.09	2607	307	92	Tumour (PGA > 6 %)	74	97	T2	4+3
0023_T	23	EGAN00001250235	Tumour	0.318	2555	485	85	Tumour (PGA > 6 %)	61	7.8	T2	3+4
0024_T	24	EGAN00001250237	Tumour	0.066	2516	332	36	Tumour (PGA > 6 %)	71	10.7	T3	3+4
0025_T	25	EGAN00001250239	Tumour	0.281	4519	460	75	Tumour (PGA > 6 %)	67	6.7	T3	4+5
0026_T	26	EGAN00001250241	Tumour	0.215	3132	309	112	Tumour (PGA > 6 %)	66	12.1	T2	4+3
0027_T	27	EGAN00001250243	Tumour	0.064	3141	430	81	Tumour (PGA > 6 %)	68	18.3	T3	3+3
0028_T	28	EGAN00001250245	Tumour	0.195	3410	593	394	Tumour (PGA > 6 %)	68	5	T3	3+4
0029_T	29	EGAN00001250247	Tumour	0.318	6195	655	43	Tumour (PGA > 6 %)	55	8.5	T2	4+3
0030_T	30	EGAN00001250249	Tumour	0.094	2785	378	44	Tumour (PGA > 6 %)	72	8.65	T2	4+3
0033_T	33	EGAN00001250255	Tumour	0.971	1795	252	11	Tumour (PGA > 6 %)	68	3.2	T2	3+4
0034_T	34	EGAN00001250257	Tumour	0.316	3589	554	164	Tumour (PGA > 6 %)	72	4.4	T2	3+4
0035_T	35	EGAN00001250259	Tumour	0.084	2321	239	26	Tumour (PGA > 6 %)	56	7.25	T3	4+3
0037_T	37	EGAN00001250263	Tumour	0.111	2787	378	56	Tumour (PGA > 6 %)	50	8.9	T2	3+4
0039_T	39	EGAN00001250267	Tumour	0.269	2072	362	35	Tumour (PGA > 6 %)	68	5.43	T3	4+3
0040_T	40	EGAN00001250269	Tumour	1	923	114	6	Tumour (PGA > 6 %)	60	7.7	T2	3+4
0041_T	41	EGAN00001250271	Tumour	0.482	3015	401	112	Tumour (PGA > 6 %)	65	7.2	T2	4+3
0042_T	42	EGAN00001250273	Tumour	0.069	2654	214	15	Tumour (PGA > 6 %)	59	12.4	T2	3+4
0043_T	43	EGAN00001250275	Tumour	1	1161	110	8	Tumour (PGA > 6 %)	57	5.9	T2	3+4
0045_T	45	EGAN00001250279	Tumour	0.996	3013	511	55	Tumour (PGA > 6 %)	68	10.4	T3	3+4
0046_T	46	EGAN00001250281	Tumour	0.104	2699	495	73	Tumour (PGA > 6 %)	59	17	T3	4+3
0048_T	48	EGAN00001250285	Tumour	0.982	2038	535	74	Tumour (PGA > 6 %)	58	10	T3	4+3
0049_T	49	EGAN00001250287	Tumour	0.126	2666	464	11	Tumour (PGA > 6 %)	56	9.1	T2	3+4
0051_T	51	EGAN00001250289	Tumour	0.135	2779	487	150	Tumour (PGA > 6 %)	68	4.8	T3	4+3
0052_T	52	EGAN00001250291	Tumour	0.087	3042	342	44	Tumour (PGA > 6 %)	57	6	T3	3+3
0053_T	53	EGAN00001250293	Tumour	1	3122	482	47	Tumour (PGA > 6 %)	63	8.5	T3	3+4
0054_T	54	EGAN00001250295	Tumour	0.077	2945	420	34	Tumour (PGA > 6 %)	69	15.8	T3	3+3
0055_T	55	EGAN00001250297	Tumour	0.349	3315	426	127	Tumour (PGA > 6 %)	57	4.5	T3	4+3
0057_T	57	EGAN00001250299	Tumour	0.09	2730	434	33	Tumour (PGA > 6 %)	66	9.7	T3	3+4
0058_T	58	EGAN00001250301	Tumour	0.092	1898	340	50	Tumour (PGA > 6 %)	60	11.9	T3	3+4
0059_T	59	EGAN00001250303	Tumour	0.281	3393	497	36	Tumour (PGA > 6 %)	63	15.1	T3	3+4
0060_T	60	EGAN00001250305	Tumour	0.978	9778	1145	200	Tumour (PGA > 6 %)	88	99	T4	5+4
0061_T	61	EGAN00001250307	Tumour	1	3883	717	193	Tumour (PGA > 6 %)	70	107	T3	5+4
0062_T	62	EGAN00001250309	Tumour	0.996	6955	796	121	Tumour (PGA > 6 %)	83	40	T4	5+4
0063_T	63	EGAN00001250311	Tumour	0.582	4892	640	44	Tumour (PGA > 6 %)	68	10.6	T3	4+3
0065_T	65	EGAN00001195695	Tumour	0.115	3426	420	35	Tumour (PGA > 6 %)	61	12.8	T3	3+4
0070_T	70	EGAN00001195701	Tumour	0.111	2734	363	53	Tumour (PGA > 6 %)	58	5.75	T3	3+4
0071_T	71	EGAN00001195703	Tumour	0.104	4119	464	52	Tumour (PGA > 6 %)	61	16.8	T3	3+4
0072_T	72	EGAN00001195705	Tumour	0.11	2720	349	149	Tumour (PGA > 6 %)	61	5.4	T3	3+4
0073_T	82	EGAN00001250315	Tumour	0.139	2127	211	66	Tumour (PGA > 6 %)	60	6.3	T3	3+4
0074_T	74	EGAN00001250317	Tumour	0.242	2255	208	25	Tumour (PGA > 6 %)	54	6.07	T3	3+4
0076_T	76	EGAN00001250319	Tumour	0.135	2587	308	91	Tumour (PGA > 6 %)	59	7.3	T3	3+4
0077_T	77	EGAN00001195709	Tumour	0.188	3212	553	192	Tumour (PGA > 6 %)	66	7	T3	3+5
0078_T	78	EGAN00001195711	Tumour	0.144	3523	283	47	Tumour (PGA > 6 %)	66	8.6	T3	3+4
0081_T	81	EGAN00001250323	Tumour	0.132	1839	277	69	Tumour (PGA > 6 %)	51	8.3	T2	3+4
0082_T	74	EGAN00001195715	Tumour	0.151	2239	326	105	Tumour (PGA > 6 %)	54	42.83	T3	4+3
0084_T	84	EGAN00001195717	Tumour	0.331	3021	536	56	Tumour (PGA > 6 %)	61	7.5	T3	3+4
0085_T	85	EGAN00001250327	Tumour	0.117	3132	593	33	Tumour (PGA > 6 %)	61	11	T2	3+4
0087_T	87	EGAN00001250329	Tumour	0.061	2309	260	43	Tumour (PGA > 6 %)	63	8.6	T2	3+4
0088_T	88	EGAN00001250331	Tumour	0.103	2542	410	291	Tumour (PGA > 6 %)	57	11.4	T2	3+4
0089_T	89	EGAN00001195721	Tumour	0.136	2440	294	42	Tumour (PGA > 6 %)	73	13.6	T2	4+3
0090_T	90	EGAN00001195723	Tumour	0.11	2796	266	118	Tumour (PGA > 6 %)	71	11	T3	3+4
0091_T	91	EGAN00001195725	Tumour	0.226	3956	531	300	Tumour (PGA > 6 %)	65	16.2	T3	4+3
0092_T	92	EGAN00001250333	Tumour	0.111	2082	288	54	Tumour (PGA > 6 %)	66	12.1	T3	4+3
0094_T	94	EGAN00001195729	Tumour	1	4181	589	83	Tumour (PGA > 6 %)	59	10.9	T3	3+4
0108_T	108	EGAN00001250363	Tumour	0.068	2010	213	28	Tumour (PGA > 6 %)	56	5.2	T2	3+4
0110_T	110	EGAN00001250367	Tumour	0.244	3709	534	141	Tumour (PGA > 6 %)	64	5.8	T3	3+4
0115_T	73	EGAN00001250339	Tumour	0.119	2084	305	42	Tumour (PGA > 6 %)	55	7	T3	3+4
0116_T	116	EGAN00001250341	Tumour	0.116	2450	218	99	Tumour (PGA > 6 %)	62	11.13	T3	3+4
0120_T	120	EGAN00001250349	Tumour	0.29	3236	382	38	Tumour (PGA > 6 %)	52	7	T2	4+3
0122_T	122	EGAN00001250351	Tumour	0.109	3352	323	41	Tumour (PGA > 6 %)	66	8.38	T3	4+3
0126_T	126	EGAN00001250357	Tumour	0.144	2917	529	100	Tumour (PGA > 6 %)	68	7.07	T3	4+3
0127_T	127	EGAN00001250359	Tumour	0.166	2657	382	33	Tumour (PGA > 6 %)	61	7.63	T3	3+4
